# Supplementary material for: Impact of pulse duration on cardiac electroporation: nanosecond pulses enhance cardiomyocyte selectivity and promote a Raman-detected shift towards apoptotic cell death
Source: Europace. 2025 Sep 13;27(9):euaf217. doi: 10.1093/europace/euaf217 (PMC12481159; doi:10.1093/europace/euaf217)
Supplement: euaf217_Supplementary_Data [file euaf217_supplementary_data.zip]

Archive with 4 entries (4 files):
- Suplemmentary Fig. S3-2.pdf
- Supplementary Fig. S1-2.pdf
- Supplementary Fig. S2-2.pdf
- Supplementary Materials.docx
